# Supplementary material for: Massive Spread of OXA-48 Carbapenemase-Producing Enterobacteriaceae in the Environment of a Swiss Companion Animal Clinic
Source: Antibiotics (Basel). 2022 Feb 8;11(2):213. doi: 10.3390/antibiotics11020213 (PMC8868282; doi:10.3390/antibiotics11020213)
Supplement: Supplementary file 1 [file antibiotics-11-00213-s001.zip]

Archive with 1 entries (1 files):
- antibiotics-1557375-supplementary.pdf
